# Supplementary material for: Paper waste and carbon emissions from oral contraceptive leaflets
Source: PLoS One. 2024 Oct 30;19(10):e0312505. doi: 10.1371/journal.pone.0312505 (PMC11524457; doi:10.1371/journal.pone.0312505)
Supplement: S1 Table — The table presents information on suppliers, active ingredients, packaging languages, and weights of components included in oral contraceptive packages. Weights are shown across replicates. (XLSX) [file pone.0312505.s001.xlsx]

## Sheet: Sheet1
	Components			Weight (grams)
Supplier, Brand		Languages (number)	QR inclusion, location	Leaflet				Box				Additional package				Blisters package and pills				Total package	Pills/ leaflet	Pills/(box + leaflet) (%)
				Leaflet Replicate 1	Leaflet Replicate 2	Leaflet Replicate 3	Leaflet Average	Box Replicate 1	Box Replicate 2	Box Replicate 3	Box Average	Additional package Replicate 1	Additional package Replicate 2	Additional package Replicate 3	Additional package Replicate 3	Blisters and pills Replicate 1	Blisters and pills Replicate 2	Blisters and pills Replicate 3	Blisters and pills Average
Bayer, Meilan	Gestodene, Ethinylestradiol	3	Yes, IFU	13.02	13.02	13.1	13.0467	5.14	5.16	5.17	5.15667					3.06	3.1	3	3.05333	21.2567	0.234543	16.7735
Bayer, Diane 35	Cyproterone, Ethinylestradiol	3	Yes, IFU	15.51	15.55	14.98	15.3467	5.15	5.1	5.12	5.12333					3.17	3.18	3.17	3.17333	23.6433	0.20656	15.5024
Bayer, Yaz	Drospirenone, Ethinylestradiol	3	Yes, pill blisters, IFU	14.12	14.2	14.1	14.14	5.15	5.22	5..25	5.185	0.41**	0.39	0.4	0.395	6.45	6.44	6.38	6.42333	26.1433	0.456153	33.2385
Bayer, Qlair	Dienogest	3	Yes, pill blisters, IFU	14.34	14.4	14.41	14.3833	5.12	5.1	5.08	5.1	0.41**	0.42	0.43	0.425	6.37	6.39	6.44	6.4	26.3083	0.442874	32.8486
Bayer, Yasmin	Drospirenone, Ethinylestradiol	3	Yes, box	18.19	18.2	18.17	18.1867	5.09	5.11	5.13	5.11	1.92***	1.93	1.99	1.96	2.92	2.92	2.9	2.91333	28.17	0.160557	12.5054
Bayer, Gynera	Gestodene	3	Yes, box	18.37	18.33	18.32	18.34	5.18	5.2	5.17	5.18333					3.03	3.21	3.1	3.11333	26.6367	0.165213	13.2351
Organon, Mercilon	Desogestrel, Ethinylestradiol	3	No	21.93	21.8	21.82	21.85	5.09	5.1	5	5.06333	3.22*	3.2	3.35	3.275	3.23	3.33	3.24	3.26667	33.455	0.147826	12.1377
Pfizer, Harmonet	Gestodene, Ethinylestradiol	3	No	11.52	11.55	11.54	11.5367	5.32	5.37	5.39	5.36					3.36	3.37	3.33	3.35333	20.25	0.291245	19.8461
Theramex, Zoley	Nomegestrol, Estradiol	3	No	20.18	20.19	20.22	20.1967	8.86	8.9	8.7	8.82	3.73***	3.77	3.81	3.79	4.02	4.1	4.11	4.07667	36.8833	0.199043	14.0494
Pfizer, Minesse	Gestodene, Ethinylestradiol	3	No	11.61	11.6	11.56	11.59	7.63	7.6	7.5	7.57667					4.21	4.22	4.41	4.28	23.4467	0.363244	22.3304
Dexcel Pharma, Fominic	Desogestrel	3	No	4.62	4.9	4.67	4.73	4.9	4.83	4.98	4.90333					4.14	4.12	4.23	4.16333	13.7967	0.875264	43.218
Organon, Cerazette	Desogestrel	3	No	10.75	10.77	10.8	10.7733	5.46	5.46	5.51	5.47667	1.22*	1.19	1.23	1.21	3.4	3.32	3.37	3.36333	20.8233	0.315594	20.6974
Bayer, Visabelle	Dienogest	3	No	4.8	4.82	4.7	4.77333	5.12	5.19	5.1	5.13667					3.8	3.23	3.44	3.49	13.4	0.796089	35.217
Pfizer, Minulet	Gestodene, Ethinylestradiol	3	No	11.77	11.7	11.76	11.7433	5.43	5.44	5.56	5.47667					3.35	3.35	3.39	3.36333	20.5833	0.285268	19.5316
Gedeon Richter, Belara	Chloramadinone, Ethinylestradiol	3	No	4.64	4.68	4.9	4.74	5.07	5.1	5.03	5.06667					3.8	3.87	3.55	3.74	13.5467	0.801688	38.1373
Teva, Diamilla	Desogestrel	3	No	5.74	5.88	5.55	5.72333	5.35	5.3	5.32	5.32333					4.09	4.13	4.34	4.18667	15.2333	0.714619	37.8998
Dexel Pharma, Feminet	Desogestrel, Ethinylestradiol	3	No	7.34	7.29	7.33	7.32	4.63	4.45	4.44	4.50667					3.69	3.7	3.54	3.64333	15.47	0.504098	30.8061
